# Supplementary material for: Complete Mitochondrial DNA Genome Variation in the Swedish Population
Source: Genes (Basel). 2023 Oct 25;14(11):1989. doi: 10.3390/genes14111989 (PMC10671102; doi:10.3390/genes14111989)
Supplement: Supplementary file 1 [file genes-14-01989-s001.zip]

Archive with 1 entries (1 files):
- genes-2618970-supplementary.xlsx
